# Supplementary material for: The Impact of BDNF, NTRK2, NGFR, CREB1, GSK3B, AKT, MAPK1, MTOR, PTEN, ARC, and SYN1 Genetic Polymorphisms in Antidepressant Treatment Response Phenotypes
Source: Int J Mol Sci. 2023 Apr 4;24(7):6758. doi: 10.3390/ijms24076758 (PMC10095078; doi:10.3390/ijms24076758)
Supplement: Supplementary file 1 [file ijms-24-06758-s001.zip]

Archive with 2 entries (2 files):
- Table S1 - Updated.pdf
- Table S2.pdf
